# Supplementary material for: Antimicrobial and Cytotoxic Activities of Constituents from the Fruit of Albizia lebbeck L. Benth (Fabaceae)
Source: Molecules. 2022 Jul 28;27(15):4823. doi: 10.3390/molecules27154823 (PMC9369593; doi:10.3390/molecules27154823)
Supplement: Supplementary file 1 [file molecules-27-04823-s001.zip]

Archive with 1 entries (1 files):
- molecules-1813330-supplementary.pdf
